# Supplementary material for: Seroprevalence of Brucella spp. and Rift Valley fever virus among slaughterhouse workers in Isiolo County, northern Kenya
Source: PLoS Negl Trop Dis. 2023 Oct 5;17(10):e0011677. doi: 10.1371/journal.pntd.0011677 (PMC10581456; doi:10.1371/journal.pntd.0011677)
Supplement: S1 Data — (CSV) [file pntd.0011677.s001.csv]

EducationLevel	Trained	AbattoirName_code	Age	Gender	AbattoirTrained	Experience_Yrs	PrimaryRole	WearPpe	HandWashFreq	HandWashFreq2	AbortusContact	Feedlivestock	CleanLivestock	SlaughterLivestock	AssistBirthing	MilkLivestock	DrinkAlcoholFrequency	EatMeat	RawMeat	DrinkMilk	TakeBlood	Smoking	RVF	brucella	RVF_Bruc
primary	no	2	32	female	no	0	slaughter	yes	b4_meals b4_task beg_end_day	3	0	no	no	no	no	no	no	yes	No	yes	no	daily	0	0	0
secondary	no	2	22	male	no	0	trader	no	b4_task b4_meals during_bath_breaks	3	1	no	no	no	no	no	no	yes	No	yes	no	no	0	1	0
primary	no	14	18	male	no	0.08	transporter	no	b4_meals b4_task beg_end_day	3	0	yes	yes	yes	yes	yes	no	yes	Yes	yes	yes	daily	0	0	0
secondary	no	7	25	male	no	0.08	transporter	no	rarely	0	0	yes	yes	no	yes	yes	no	yes	No	yes	no	no	0	0	0
secondary	no	16	19	female	no	0.17	trader	no	b4_task	1	1	no	no	no	no	no	no	yes	No	yes	no	no	0	0	0
no_edu	no	7	35	male	no	0.17	other	no	beg_end_day	1	0	yes	yes	yes	yes	yes	daily	yes	No	yes	no	no	0	0	0
secondary	no	16	21	male	no	0.17	trader	no	b4_task	1	0	no	no	no	no	no	no	yes	No	yes	no	no	0	1	0
secondary	no	8	28	female	no	0.17	trader	no	b4_meals b4_task during_bath_breaks beg_end_day	4	0	no	no	no	no	no	once_week	yes	No	yes	no	no	0	0	0
no_edu	no	7	32	male	no	0.25	transporter	no	rarely	0	0	no	no	no	no	no	no	yes	No	yes	no	no	0	1	0
secondary	no	17	24	male	no	0.25	slaughter	no	b4_meals beg_end_day	2	0	no	no	no	no	no	no	yes	No	yes	no	no	0	1	0
no_edu	no	5	22	male	no	0.25	trader	no	b4_task b4_meals during_bath_breaks beg_end_day	4	1	no	no	no	no	no	no	yes	No	yes	no	no	0	0	0
primary	yes	14	40	female	no	0.25	transporter	yes	during_bath_breaks beg_end_day	2	1	no	no	no	no	no	no	yes	No	yes	no	no	0	0	0
primary	no	7	18	male	no	0.25	slaughter	no	b4_task b4_meals	2	0	yes	yes	yes	no	no	no	yes	No	yes	no	no	0	0	0
primary	no	8	18	male	no	0.25	trader	no	b4_meals b4_task during_bath_breaks beg_end_day	4	0	no	no	no	no	no	no	yes	No	yes	yes	no	0	1	0
no_edu	no	11	23	female	no	0.25	trader	no	b4_task	1	0	no	no	no	no	yes	no	yes	No	yes	no	no	1	0	0
primary	no	11	30	female	no	0.25	trader	no	b4_task	1	0	no	no	no	no	no	no	yes	No	yes	no	no	1	1	1
tertiary	no	7	40	male	no	0.25	inspector	no	rarely	0	0	no	no	no	no	no	no	yes	No	yes	yes	no	0	0	0
primary	no	6	31	male	no	0.25	slaughter	no	beg_end_day	1	0	no	no	yes	no	no	no	yes	Yes	yes	no	no	1	0	0
no_edu	no	17	27	male	no	0.33	trader	yes	b4_task	1	1	no	no	yes	yes	no	no	yes	No	yes	no	no	0	0	0
tertiary	no	8	24	male	no	0.33	trader	no	b4_task	1	0	no	no	no	no	no	once_week	yes	No	yes	no	no	0	0	0
primary	no	7	23	male	no	0.33	transporter	no	rarely	0	0	no	no	no	no	no	no	yes	No	yes	no	no	0	0	0
primary	no	15	28	female	no	0.33	trader	no	beg_end_day	1	0	yes	yes	yes	yes	yes	no	yes	No	yes	yes	no	0	0	0
tertiary	no	14	37	male	no	0.5	slaughter	yes	b4_meals beg_end_day	2	1	yes	yes	yes	yes	yes	no	yes	No	yes	yes	no	0	0	0
no_edu	no	7	43	male	no	0.5	slaughter	yes	b4_task	1	0	yes	yes	yes	yes	yes	no	yes	No	yes	no	no	0	0	0
no_edu	no	7	33	male	no	0.5	transporter	no	beg_end_day b4_task	2	0	no	no	no	no	no	no	yes	No	yes	no	no	1	1	1
no_edu	yes	5	35	female	no	0.5	transporter	yes	b4_task beg_end_day	2	1	yes	yes	yes	yes	yes	no	yes	No	yes	no	no	0	1	0
secondary	yes	7	18	male	yes	0.5	inspector	yes	b4_meals beg_end_day b4_task	3	0	no	no	no	no	no	daily	yes	No	yes	yes	no	0	1	0
primary	no	7	26	male	no	0.5	transporter	yes	beg_end_day b4_meals during_bath_breaks	3	0	no	no	no	yes	no	no	yes	Yes	yes	no	no	0	1	0
tertiary	no	15	36	male	no	0.5	trader	no	b4_task	1	0	no	no	no	no	no	no	yes	No	yes	yes	no	0	0	0
secondary	no	7	18	male	no	0.5	slaughter	no	b4_task	1	0	no	no	no	no	no	no	yes	No	yes	no	no	0	1	0
primary	no	14	64	male	no	0.5	slaughter	yes	b4_task	1	1	no	no	no	no	no	no	yes	No	yes	no	no	0	0	0
secondary	no	7	21	male	no	0.58	slaughter	yes	b4_task	1	0	no	no	yes	yes	yes	no	yes	No	yes	no	no	1	1	1
secondary	no	7	22	female	no	0.58	slaughter	no	beg_end_day	1	0	no	no	no	no	no	no	yes	No	yes	no	no	0	0	0
no_edu	no	15	30	female	no	0.58	trader	no	b4_task	1	0	no	no	no	no	no	no	yes	No	no	no	no	0	0	0
no_edu	no	7	55	female	no	0.58	slaughter	yes	b4_task	1	0	no	no	no	no	no	no	yes	No	yes	no	no	0	1	0
secondary	no	4	21	female	no	0.67	slaughter	yes	b4_meals beg_end_day during_bath_breaks	3	1	yes	yes	yes	yes	yes	no	yes	No	yes	no	no	0	1	0
no_edu	no	5	60	male	no	0.75	transporter	no	b4_task	1	0	no	no	no	no	no	no	yes	No	yes	no	no	0	0	0
secondary	no	7	24	male	no	0.75	transporter	no	rarely	0	0	no	no	no	no	no	no	yes	No	yes	yes	daily	0	1	0
secondary	no	5	23	male	no	0.83	slaughter	no	b4_meals b4_task during_bath_breaks beg_end_day	4	1	yes	yes	yes	yes	yes	no	yes	No	yes	no	no	0	0	0
primary	no	7	19	male	no	0.92	transporter	yes	b4_task b4_meals beg_end_day	3	1	no	no	no	no	no	no	yes	No	yes	no	no	0	1	0
secondary	no	14	29	female	no	0.92	trader	yes	b4_task	1	1	no	no	no	no	no	no	no	No	no	no	no	0	0	0
no_edu	no	8	30	female	no	0.92	trader	no	b4_meals b4_task during_bath_breaks beg_end_day	4	0	yes	yes	yes	yes	no	no	yes	No	yes	yes	no	1	0	0
primary	yes	7	21	male	yes	0.92	slaughter	yes	b4_meals b4_task beg_end_day	3	1	no	no	no	no	no	no	yes	No	yes	no	no	0	0	0
primary	no	5	19	female	no	0.92	inspector	yes	b4_task beg_end_day during_bath_breaks b4_meals	4	0	no	no	no	no	no	no	yes	Yes	yes	no	no	0	0	0
no_edu	no	15	30	female	no	1	trader	no	b4_task	1	1	no	no	no	no	no	no	yes	No	yes	no	no	0	0	0
no_edu	no	15	42	male	no	1	other	no	beg_end_day	1	1	no	no	no	no	no	no	yes	No	yes	no	daily	0	0	0
primary	no	7	18	male	no	1	transporter	no	rarely	0	0	no	no	no	no	no	no	yes	No	yes	yes	no	0	1	0
secondary	no	7	34	male	no	1	transporter	yes	b4_meals beg_end_day	2	0	no	no	no	no	no	no	yes	No	yes	no	no	0	0	0
primary	no	17	23	male	no	1	other	yes	during_bath_breaks	1	0	no	no	no	no	no	no	yes	No	yes	no	daily	0	1	0
secondary	no	15	30	male	no	1	slaughter	yes	b4_meals b4_task during_bath_breaks	3	1	yes	yes	no	yes	yes	no	yes	No	yes	no	no	0	1	0
primary	no	7	19	female	no	1	slaughter	yes	b4_meals beg_end_day	2	0	no	no	yes	no	no	no	yes	No	yes	no	no	0	1	0
primary	no	15	19	female	no	1	transporter	no	beg_end_day b4_task	2	0	no	no	no	no	no	no	yes	No	yes	no	no_longer	0	0	0
primary	yes	7	20	male	yes	1.08	slaughter	yes	b4_task	1	1	no	no	no	no	no	no	yes	No	yes	no	no	0	0	0
primary	no	7	20	male	no	1.08	trader	yes	b4_task	1	1	no	no	no	no	no	no	yes	No	yes	no	no	1	1	1
secondary	no	13	18	male	no	1.08	other	no	rarely	0	1	yes	yes	yes	yes	yes	no	yes	Yes	yes	no	no	0	1	0
primary	no	10	43	female	no	1.08	slaughter	no	rarely	0	1	yes	yes	yes	yes	yes	no	yes	Yes	yes	no	no	0	0	0
primary	no	7	26	male	no	1.17	slaughter	yes	b4_task	1	1	no	no	no	no	no	no	yes	No	yes	no	no	0	0	0
secondary	no	15	38	male	no	1.17	trader	yes	b4_task	1	0	no	no	no	no	no	no	yes	No	yes	no	once_week	0	0	0
no_edu	yes	7	30	female	yes	1.17	trader	no	beg_end_day b4_meals b4_task during_bath_breaks	4	0	yes	yes	yes	yes	yes	no	yes	No	yes	no	no	0	1	0
no_edu	no	8	33	male	no	1.17	trader	no	b4_meals beg_end_day	2	1	no	no	no	no	no	no	yes	No	yes	no	no	0	0	0
primary	no	7	38	female	no	1.17	slaughter	no	b4_task	1	0	no	no	no	no	no	no	yes	No	yes	no	no	0	0	0
primary	no	1	22	male	no	1.17	slaughter	no	rarely	0	0	yes	yes	yes	yes	yes	no	yes	Yes	yes	no	no	0	1	0
no_edu	no	13	66	female	no	1.17	trader	no	rarely	0	1	yes	yes	yes	yes	yes	no	yes	Yes	yes	no	no	1	0	0
no_edu	no	10	50	female	no	1.17	slaughter	no	rarely	0	1	yes	yes	yes	yes	yes	no	no		no	no	no	1	1	1
no_edu	no	9	28	female	no	1.17	slaughter	no	rarely	0	1	yes	yes	yes	yes	yes	no	yes	Yes	yes	no	no	0	1	0
no_edu	no	4	30	female	no	1.17	trader	no	rarely	0	1	yes	yes	yes	yes	yes	no	yes	Yes	yes	no	no	1	0	0
secondary	no	15	38	male	no	1.25	trader	no	b4_meals b4_task during_bath_breaks beg_end_day	4	0	no	no	no	no	no	no	yes	No	no	no	no	1	1	1
secondary	no	7	27	male	no	1.25	transporter	no	rarely	0	1	no	no	yes	no	yes	no	yes	Yes	yes	no	no	0	0	0
no_edu	no	12	32	male	no	1.25	trader	no	rarely	0	1	yes	yes	yes	yes	yes	no	yes	Yes	yes	no	no	1	1	1
secondary	no	15	59	female	no	1.42	slaughter	yes	b4_task beg_end_day	2	1	yes	yes	yes	yes	yes	no	yes	No	yes	no	daily	0	1	0
secondary	no	7	26	male	no	1.5	trader	no	rarely	0	0	yes	yes	no	yes	yes	no	yes	No	yes	no	no	0	1	0
primary	yes	7	30	male	yes	1.5	slaughter	yes	b4_task beg_end_day	2	0	no	no	no	no	no	no	yes	No	yes	no	no	0	1	0
no_edu	no	7	60	male	no	1.5	transporter	no	rarely	0	0	yes	yes	yes	yes	yes	no	yes	No	yes	yes	no	0	1	0
no_edu	yes	7	20	male	yes	1.5	transporter	no	b4_meals beg_end_day	2	0	no	no	no	no	no	once_week	yes	No	yes	no	daily	0	0	0
secondary	no	7	22	male	no	1.5	transporter	no	rarely	0	0	no	no	no	no	no	no	yes	No	yes	no	no	0	0	0
secondary	no	7	19	male	no	1.5	transporter	yes	b4_meals beg_end_day	2	0	no	no	yes	yes	yes	no	yes	No	yes	yes	no	0	1	0
no_edu	no	7	24	male	no	1.5	other	no	b4_task	1	0	no	no	yes	no	no	no	yes	No	yes	no	no	1	0	0
secondary	no	12	38	male	no	1.5	trader	no	rarely	0	1	yes	yes	yes	yes	yes	no	yes	Yes	yes	no	no	0	0	0
primary	no	14	30	female	no	2	trader	yes	b4_task	1	0	yes	yes	yes	yes	yes	no	yes	No	yes	no	no	1	0	0
no_edu	no	14	43	male	no	2	trader	no	b4_meals b4_task during_bath_breaks beg_end_day	4	0	yes	yes	yes	yes	yes	no	yes	No	yes	no	no	0	0	0
primary	no	7	30	male	no	2	transporter	no	rarely	0	0	yes	yes	yes	yes	yes	no	yes	No	yes	no	no	0	0	0
secondary	no	7	19	male	no	2	transporter	no	b4_task	1	0	yes	yes	yes	yes	no	no	yes	No	yes	no	no	0	0	0
secondary	no	2	35	male	no	2	trader	no	beg_end_day b4_task	2	0	no	no	no	no	no	no	yes	No	yes	no	daily	0	1	0
no_edu	no	7	38	female	no	2	trader	yes	b4_task during_bath_breaks beg_end_day	3	1	no	no	no	no	no	once_week	yes	No	yes	no	no	1	1	1
primary	no	7	38	female	no	2	transporter	no	b4_task	1	0	no	no	no	no	no	daily	yes	No	yes	no	no	0	0	0
primary	yes	14	40	female	no	2	slaughter	yes	b4_meals beg_end_day during_bath_breaks	3	1	yes	yes	yes	no	yes	no	yes	Yes	yes	no	no	1	1	1
primary	no	19	22	female	no	2	transporter	yes	b4_task b4_meals beg_end_day	3	1	no	no	no	no	no	no	yes	No	yes	no	no	0	1	0
tertiary	no	7	26	male	no	2	trader	yes	b4_task	1	0	yes	yes	yes	yes	yes	no	yes	No	yes	yes	no	1	0	0
tertiary	no	7	26	male	no	2	trader	yes	b4_task	1	0	yes	yes	yes	yes	yes	no	yes	No	yes	yes	no	0	1	0
primary	no	14	25	male	no	2	transporter	no	b4_task	1	0	no	no	yes	no	no	no	yes	No	yes	yes	no	0	1	0
no_edu	no	14	35	female	no	2	trader	yes	b4_task b4_meals beg_end_day	3	0	yes	yes	no	yes	yes	no	yes	No	no	no	no	0	0	0
no_edu	no	19	20	female	no	2	trader	no	b4_meals b4_task during_bath_breaks beg_end_day	4	1	yes	yes	yes	yes	yes	no	yes	No	yes	no	no	0	0	0
primary	no	8	43	female	no	2	trader	no	b4_task	1	1	yes	yes	yes	yes	yes	no	yes	No	yes	no	no	1	1	1
secondary	no	14	21	male	no	2	slaughter	no	beg_end_day	1	1	no	no	no	no	no	no	yes	No	yes	no	daily	0	0	0
primary	no	17	30	male	no	2	transporter	yes	b4_task	1	0	no	no	no	no	no	no	yes	No	yes	no	no	0	0	0
secondary	no	11	22	female	no	2	slaughter	yes	b4_task	1	0	no	no	no	no	no	no	yes	No	yes	no	no	0	0	0
no_edu	no	14	40	male	no	2	slaughter	yes	b4_meals during_bath_breaks beg_end_day	3	1	no	no	no	no	no	no	yes	No	yes	no	daily	0	1	0
no_edu	no	17	58	male	no	2	transporter	yes	b4_meals	1	1	no	no	no	no	no	no	yes	No	yes	no	no	0	1	0
no_edu	no	14	60	female	no	2	slaughter	yes	b4_meals beg_end_day	2	1	yes	no	yes	yes	yes	no	yes	No	yes	no	daily	0	0	0
tertiary	no	15	44	female	no	2	trader	no	b4_task during_bath_breaks b4_meals	3	0	no	no	no	no	no	no	yes	No	yes	no	daily	0	0	0
tertiary	no	16	36	female	no	2	slaughter	yes	b4_task	1	0	no	no	no	no	no	once_week	yes	No	yes	no	no	0	1	0
no_edu	yes	5	52	male	no	2	transporter	no	b4_meals b4_task during_bath_breaks beg_end_day	4	0	no	no	no	no	no	no	yes	No	yes	no	no	1	1	1
no_edu	no	7	50	male	no	2	slaughter	yes	b4_task	1	0	no	no	yes	yes	no	no	yes	No	yes	no	no	0	0	0
no_edu	no	5	70	female	no	2	transporter	yes	b4_task	1	1	yes	yes	no	yes	yes	no	yes	No	yes	no	no	0	1	0
primary	no	19	45	male	no	2	slaughter	yes	b4_task beg_end_day	2	0	no	no	no	no	no	no	yes	No	yes	no	no	0	0	0
no_edu	no	14	50	male	no	2	slaughter	no	b4_task	1	0	no	no	no	no	no	no	yes	No	yes	no	no	0	1	0
secondary	no	7	26	male	no	2.08	transporter	yes	b4_task	1	0	yes	yes	yes	yes	yes	no	yes	No	yes	no	no	0	1	0
secondary	no	7	30	female	no	2.08	trader	yes	b4_meals beg_end_day	2	0	no	no	no	no	no	no	yes	No	yes	no	no	0	1	0
primary	yes	5	35	male	no	2.08	slaughter	no	b4_task	1	0	yes	yes	no	no	yes	no	yes	No	yes	no	no	1	0	0
primary	yes	7	35	male	no	2.08	transporter	no	b4_meals b4_task during_bath_breaks beg_end_day	4	0	yes	yes	no	no	no	no	yes	No	yes	no	no	0	0	0
primary	no	7	19	male	no	2.08	transporter	no	b4_meals b4_task	2	1	no	no	no	no	no	no	yes	No	yes	no	no	0	0	0
secondary	no	7	32	male	no	2.08	trader	no	b4_meals b4_task during_bath_breaks beg_end_day	4	0	no	no	no	no	no	no	yes	No	yes	no	no	0	0	0
primary	no	7	32	male	no	2.08	slaughter	no	b4_task	1	0	no	no	no	no	no	no	yes	No	yes	yes	no	0	0	0
primary	no	7	32	male	no	2.08	slaughter	no	beg_end_day	1	0	no	no	no	no	no	no	yes	No	yes	no	daily	0	0	0
secondary	yes	7	19	male	no	2.08	slaughter	yes	b4_task b4_meals beg_end_day	3	0	no	yes	no	no	yes	no	yes	No	yes	no	no	0	0	0
no_edu	no	10	40	female	no	2.08	trader	no	rarely	0	1	yes	yes	yes	yes	yes	no	yes	Yes	yes	yes	no	0	0	0
no_edu	no	4	40	female	no	2.08	slaughter	no	rarely	0	0	yes	yes	yes	yes	yes	no	yes	Yes	yes	no	no	0	0	0
no_edu	no	4	30	female	no	2.08	slaughter	no	rarely	0	1	yes	yes	yes	yes	yes	no	yes	Yes	yes	no	no	0	0	0
primary	no	8	35	female	no	2.17	slaughter	no	b4_meals b4_task	2	1	yes	yes	no	yes	yes	no	yes	No	yes	no	no	1	0	0
primary	no	7	48	male	no	2.17	transporter	no	b4_meals	1	0	no	no	no	no	no	daily	yes	No	yes	no	no	0	0	0
primary	yes	7	28	male	no	2.17	slaughter	no	b4_task	1	0	no	no	no	no	no	daily	yes	Yes	yes	no	no	0	0	0
no_edu	no	10	30	female	no	2.17	trader	no	rarely	0	0	yes	yes	yes	yes	yes	no	no		no	no	no	0	1	0
no_edu	no	4	38	female	no	2.17	slaughter	no	rarely	0	1	yes	yes	yes	yes	yes	no	yes	Yes	yes	yes	no	0	1	0
secondary	no	7	24	male	no	2.25	slaughter	yes	b4_task	1	0	no	no	no	no	no	no	yes	Yes	yes	no	no	0	1	0
no_edu	no	19	32	female	no	2.25	trader	no	b4_task	1	0	no	no	no	no	yes	no	yes	No	yes	yes	no	0	0	0
primary	no	7	30	male	no	2.25	slaughter	yes	b4_task	1	0	yes	yes	yes	yes	yes	no	yes	No	yes	no	no	0	0	0
secondary	no	16	65	male	no	2.25	trader	no	b4_task	1	1	no	no	no	no	no	no	yes	No	yes	no	no	0	0	0
primary	no	8	36	female	no	2.25	slaughter	no	beg_end_day	1	0	no	no	no	no	no	no	yes	No	yes	no	no	0	0	0
secondary	no	7	24	male	no	2.25	trader	no	b4_meals beg_end_day	2	0	no	yes	no	yes	yes	no	yes	No	yes	no	no	0	0	0
no_edu	no	4	51	male	no	2.25	trader	no	rarely	0	0	no	no	no	no	no	no	no		no	no	no	0	1	0
primary	no	7	35	male	no	2.33	transporter	no	rarely	0	0	no	no	no	no	no	no	yes	No	yes	no	no	0	1	0
no_edu	no	11	45	female	no	2.42	trader	no	beg_end_day	1	0	yes	yes	no	yes	yes	no	yes	No	yes	no	no	0	0	0
primary	no	7	48	male	no	2.42	slaughter	no	b4_task	1	1	yes	no	no	no	yes	no	yes	No	yes	no	no	0	0	0
primary	no	7	36	male	no	2.5	transporter	no	rarely	0	1	no	no	no	no	no	once_week	yes	No	yes	no	no	0	1	0
no_edu	no	8	56	male	no	2.5	trader	no	b4_task b4_meals during_bath_breaks	3	1	yes	no	no	no	yes	no	yes	No	yes	no	no	0	0	0
secondary	no	7	18	male	no	3	trader	yes	b4_task beg_end_day during_bath_breaks b4_meals	4	1	no	no	no	no	no	no	yes	No	yes	no	no	0	0	0
no_edu	yes	14	30	female	yes	3	trader	no	b4_meals b4_task during_bath_breaks beg_end_day	4	0	yes	no	yes	no	yes	no	yes	No	yes	no	no	0	0	0
primary	no	14	28	female	no	3	slaughter	yes	b4_meals beg_end_day	2	1	yes	yes	yes	yes	yes	no	yes	No	yes	no	no	0	0	0
primary	no	11	39	female	no	3	transporter	yes	b4_task	1	0	yes	yes	no	no	no	no	yes	No	yes	no	no	0	0	0
tertiary	no	8	28	male	no	3	other	no	b4_meals b4_task beg_end_day	3	0	no	no	no	no	no	no	yes	No	yes	no	no	0	0	0
primary	no	14	36	female	no	3	slaughter	yes	b4_meals beg_end_day b4_task	3	1	yes	yes	yes	yes	yes	no	yes	No	yes	no	no	0	0	0
no_edu	no	19	28	female	no	3	trader	no	b4_task	1	0	no	no	yes	yes	yes	no	yes	No	yes	yes	daily	0	0	0
primary	no	8	23	female	no	3	transporter	no	rarely	0	0	no	no	no	no	no	no	yes	No	yes	yes	no	0	1	0
primary	no	14	42	male	no	3	transporter	no	beg_end_day	1	1	no	no	no	no	no	no	yes	No	yes	no	no	0	1	0
no_edu	no	15	36	female	no	3	trader	no	beg_end_day during_bath_breaks b4_meals b4_task	4	0	no	no	yes	yes	yes	no	yes	No	yes	no	no	0	0	0
primary	yes	7	19	male	yes	3	transporter	yes	b4_task	1	0	no	no	no	no	yes	no	yes	No	yes	no	no	0	1	0
primary	no	17	30	male	no	3	trader	yes	b4_meals beg_end_day	2	0	no	no	yes	no	no	no	yes	No	yes	no	no	0	1	0
secondary	no	7	24	male	no	3	slaughter	yes	b4_meals beg_end_day b4_task during_bath_breaks	4	0	no	no	no	no	yes	no	yes	No	yes	no	once_week	0	1	0
secondary	no	14	22	male	no	3	slaughter	yes	b4_meals b4_task during_bath_breaks beg_end_day	4	0	no	no	no	no	no	no	yes	No	yes	no	no	0	0	0
primary	no	7	21	male	no	3.08	trader	no	rarely	0	0	no	no	no	no	no	no	yes	No	yes	no	no	0	1	0
primary	yes	7	20	male	yes	3.08	other	yes	beg_end_day	1	0	yes	no	yes	yes	yes	once_week	yes	No	yes	no	no	0	1	0
no_edu	no	7	34	male	no	3.08	other	no	rarely	0	1	yes	yes	yes	yes	yes	no	yes	Yes	yes	no	no	0	1	0
primary	no	8	65	male	no	3.08	other	no	b4_task	1	0	yes	yes	yes	yes	yes	no	yes	No	yes	no	no	0	0	0
secondary	no	7	27	male	no	3.08	slaughter	yes	b4_meals beg_end_day	2	1	no	no	yes	no	no	no	yes	No	yes	no	no	0	0	0
no_edu	no	4	31	male	no	3.08	trader	no	rarely	0	1	yes	yes	yes	yes	yes	no	yes	Yes	yes	yes	no	0	1	0
secondary	no	17	27	male	no	3.17	inspector	no	b4_meals b4_task during_bath_breaks beg_end_day	4	1	no	no	no	no	no	no	yes	No	yes	yes	no	1	1	1
secondary	no	8	24	male	no	3.17	trader	no	b4_meals b4_task during_bath_breaks beg_end_day	4	0	no	no	no	no	no	no	yes	No	yes	no	daily	0	1	0
primary	no	7	26	female	no	3.17	inspector	no	rarely	0	0	no	no	no	no	no	no	yes	No	yes	yes	no	1	1	1
secondary	no	11	27	female	no	3.17	trader	no	b4_task	1	0	no	no	no	no	no	no	yes	No	yes	no	daily	0	0	0
secondary	no	12	35	male	no	3.17	trader	no	rarely	0	1	yes	yes	yes	yes	yes	no	yes	Yes	yes	no	no	0	1	0
no_edu	no	10	43	male	no	3.17	trader	no	rarely	0	0	no	no	no	no	no	no	no		no	no	no	0	0	0
no_edu	no	18	36	female	no	3.17	slaughter	no	rarely	0	1	yes	yes	yes	yes	yes	no	yes	Yes	yes	no	no	1	0	0
primary	no	7	35	male	no	3.25	trader	no	b4_meals b4_task during_bath_breaks beg_end_day	4	1	yes	no	no	yes	no	once_month	yes	No	yes	yes	no	0	1	0
secondary	no	7	24	male	no	3.25	trader	no	b4_task	1	0	no	no	no	no	no	no	yes	No	yes	no	no	0	0	0
no_edu	no	17	32	male	no	3.25	slaughter	yes	b4_task b4_meals beg_end_day	3	0	no	no	yes	no	no	no	yes	No	yes	no	no	0	0	0
primary	no	7	24	male	no	3.33	slaughter	yes	b4_task	1	1	no	no	no	no	no	once_week	yes	No	yes	no	daily	0	1	0
primary	yes	7	37	female	yes	3.5	transporter	no	rarely	0	0	no	no	no	no	no	no	yes	No	yes	no	no	0	0	0
secondary	no	7	29	male	no	3.5	other	no	beg_end_day	1	0	yes	yes	yes	yes	yes	no	yes	No	yes	no	no	1	1	1
secondary	no	17	32	male	no	3.58	transporter	no	rarely	0	0	yes	no	yes	yes	yes	no	yes	No	yes	yes	no	0	0	0
no_edu	no	14	30	female	no	4	trader	yes	b4_task beg_end_day	2	0	yes	yes	yes	yes	yes	no	yes	No	yes	no	no	0	1	0
secondary	no	17	33	male	no	4	trader	yes	b4_task	1	1	no	no	no	no	no	once_week	yes	No	yes	no	no	0	1	0
primary	no	7	53	male	no	4	slaughter	yes	b4_task	1	1	yes	yes	yes	yes	yes	no	yes	No	yes	yes	no	0	1	0
primary	no	7	32	female	no	4	slaughter	yes	b4_meals beg_end_day	2	1	no	no	no	no	no	no	yes	No	yes	no	no	0	0	0
no_edu	no	14	70	female	no	4	transporter	yes	b4_task beg_end_day b4_meals	3	0	no	no	no	no	no	no	yes	No	yes	yes	no	0	1	0
no_edu	no	16	41	male	no	4	slaughter	yes	b4_meals beg_end_day	2	1	yes	yes	no	yes	yes	no	yes	No	yes	no	daily	0	1	0
no_edu	no	5	30	female	no	4	slaughter	yes	b4_task beg_end_day	2	1	no	yes	yes	no	yes	no	yes	No	yes	no	daily	0	0	0
no_edu	no	11	23	female	no	4	trader	yes	b4_task	1	0	no	no	no	no	no	no	yes	No	yes	no	no	0	0	0
secondary	no	17	29	male	no	4.08	transporter	no	b4_task	1	1	yes	yes	yes	no	yes	no	yes	No	yes	no	no	0	0	0
secondary	no	7	27	male	no	4.08	transporter	no	rarely	0	0	no	no	no	no	no	daily	yes	No	yes	no	daily	0	1	0
secondary	no	7	24	male	no	4.17	slaughter	no	rarely	0	0	no	no	no	no	no	no	yes	No	yes	no	no	0	0	0
no_edu	no	11	26	male	no	4.17	trader	no	b4_task	1	1	yes	no	no	no	no	once_week	yes	No	yes	no	daily	0	0	0
no_edu	no	11	35	female	no	4.17	trader	no	b4_task	1	0	yes	yes	yes	yes	yes	daily	yes	No	yes	yes	no	0	0	0
no_edu	no	10	34	male	no	4.17	trader	no	rarely	0	0	no	no	no	no	no	no	no		no	no	no	0	0	0
no_edu	no	18	53	male	no	4.17	trader	no	rarely	0	1	no	yes	yes	yes	yes	no	yes	Yes	yes	yes	no	0	1	0
primary	no	7	55	female	no	4.25	slaughter	no	b4_task	1	0	no	no	no	no	no	no	yes	No	yes	no	daily	0	0	0
no_edu	no	10	56	male	no	4.25	slaughter	no	rarely	0	0	no	no	no	no	no	no	no		no	no	no	1	0	0
secondary	yes	16	51	male	yes	4.42	trader	no	b4_task	1	0	yes	yes	yes	yes	yes	no	yes	No	yes	no	no	1	0	0
primary	no	8	38	male	no	4.5	slaughter	no	b4_meals beg_end_day b4_task	3	1	no	no	no	no	no	once_week	yes	No	yes	no	no	0	0	0
no_edu	no	11	36	female	no	4.58	slaughter	no	b4_task	1	1	yes	yes	yes	yes	yes	no	yes	No	yes	yes	no	0	0	0
no_edu	no	7	35	male	no	4.58	transporter	no	rarely	0	0	no	yes	yes	yes	yes	no	yes	No	yes	no	daily	0	0	0
no_edu	no	12	66	male	no	4.75	trader	no	rarely	0	1	yes	yes	yes	yes	yes	no	yes	Yes	yes	no	no	1	1	1
no_edu	no	11	35	female	no	5	trader	no	b4_task	1	1	no	no	no	no	no	no	yes	No	yes	no	no	0	0	0
primary	no	14	40	female	no	5	slaughter	yes	b4_task beg_end_day	2	1	no	no	no	no	no	no	yes	No	yes	no	no	0	0	0
primary	no	17	42	female	no	5	transporter	no	rarely	0	0	no	no	no	no	no	no	yes	No	yes	no	daily	0	0	0
primary	no	11	30	female	no	5	trader	no	b4_task	1	0	no	no	no	no	no	daily	yes	No	yes	no	daily	0	0	0
primary	no	5	30	male	no	5	slaughter	yes	b4_task	1	0	yes	no	yes	no	yes	daily	yes	No	yes	no	no	0	1	0
secondary	no	3	40	female	no	5	transporter	yes	b4_meals beg_end_day	2	1	no	no	no	no	no	once_week	yes	No	yes	no	no	1	1	1
primary	no	14	60	female	no	5	slaughter	yes	b4_meals b4_task beg_end_day	3	1	no	no	no	no	no	no	yes	No	yes	no	no	1	0	0
no_edu	no	14	56	male	no	5	slaughter	yes	b4_meals beg_end_day	2	1	yes	yes	yes	yes	yes	no	yes	No	yes	no	no	1	0	0
primary	no	17	45	male	no	5	trader	yes	b4_meals b4_task beg_end_day	3	0	no	no	no	no	no	no	yes	No	yes	no	no	0	0	0
no_edu	no	19	30	female	no	5	trader	yes	b4_task b4_meals during_bath_breaks	3	0	yes	yes	no	yes	yes	no	yes	No	yes	no	no	0	0	0
primary	no	17	55	female	no	5	slaughter	no	rarely	0	0	yes	yes	yes	yes	no	no	yes	No	yes	no	daily	0	1	0
no_edu	no	14	42	male	yes	5	slaughter	yes	b4_meals during_bath_breaks beg_end_day b4_task	4	0	no	no	no	no	no	no	yes	No	yes	yes	no	1	0	0
primary	no	7	45	male	no	5.08	transporter	no	rarely	0	0	yes	yes	yes	yes	yes	no	yes	No	yes	no	no	0	0	0
no_edu	no	7	25	male	no	5.08	transporter	no	b4_task b4_meals beg_end_day	3	0	no	no	no	no	no	no	yes	No	no	no	no	1	0	0
no_edu	yes	7	38	male	no	5.08	slaughter	yes	b4_meals b4_task during_bath_breaks	3	1	no	no	no	no	no	no	yes	No	yes	yes	no	0	0	0
no_edu	no	7	27	male	no	5.08	slaughter	no	b4_task during_bath_breaks	2	0	yes	yes	no	no	no	once_week	yes	No	yes	no	no	0	0	0
tertiary	yes	7	27	male	yes	5.08	slaughter	no	b4_meals beg_end_day	2	1	yes	no	no	yes	yes	daily	yes	No	yes	no	no	0	1	0
no_edu	no	7	25	male	no	5.08	transporter	no	b4_task b4_meals during_bath_breaks	3	1	no	no	no	no	no	no	yes	No	yes	no	no	1	0	0
no_edu	no	13	50	female	no	5.08	trader	no	rarely	0	1	yes	yes	yes	yes	yes	no	yes	Yes	yes	no	no	0	0	0
secondary	no	7	25	male	no	5.17	trader	no	b4_meals b4_task during_bath_breaks beg_end_day	4	0	yes	yes	no	yes	yes	no	yes	No	yes	no	no	0	1	0
no_edu	no	2	58	female	no	5.17	slaughter	no	b4_meals b4_task during_bath_breaks beg_end_day	4	1	no	no	no	no	no	once_week	yes	No	yes	no	no	1	1	1
primary	no	19	58	male	no	5.17	trader	no	b4_task	1	0	no	no	no	no	no	no	yes	No	yes	no	no	0	0	0
secondary	no	7	21	male	no	5.17	other	no	rarely	0	0	no	no	no	no	no	once_week	yes	No	yes	no	no	0	0	0
secondary	no	7	23	male	no	5.17	slaughter	no	rarely	0	1	yes	no	no	no	no	no	yes	No	yes	no	daily	1	0	0
no_edu	no	13	37	male	no	5.17	trader	no	rarely	0	1	yes	yes	yes	yes	yes	no	yes	Yes	yes	no	no	1	0	0
no_edu	no	4	41	male	no	5.17	trader	no	rarely	0	1	no	no	no	no	yes	no	yes	Yes	yes	yes	no	0	0	0
primary	no	19	35	male	no	5.25	trader	no	b4_task	1	0	no	no	no	no	no	no	yes	No	yes	no	no	0	0	0
primary	no	7	23	male	no	5.25	trader	no	rarely	0	0	no	no	no	no	no	no	yes	No	yes	no	no	1	1	1
no_edu	no	3	23	female	no	5.25	slaughter	no	rarely	0	0	no	no	no	no	no	no	yes	No	yes	no	no	0	0	0
primary	yes	7	21	male	yes	5.33	trader	no	b4_meals b4_task during_bath_breaks beg_end_day	4	0	yes	yes	yes	yes	no	no	yes	No	yes	no	no	1	1	1
no_edu	no	17	40	male	no	5.5	trader	yes	b4_meals beg_end_day	2	0	yes	yes	yes	yes	yes	no	yes	No	yes	yes	no	0	0	0
no_edu	no	2	66	female	no	5.5	trader	no	b4_meals b4_task during_bath_breaks beg_end_day	4	1	no	yes	yes	yes	yes	no	yes	Yes	yes	no	no	1	1	1
no_edu	no	12	28	female	no	5.5	other	no	rarely	0	0	no	no	no	no	no	no	yes	Yes	yes	no	no	0	1	0
tertiary	yes	17	48	female	no	5.67	slaughter	yes	b4_task	1	0	yes	yes	yes	yes	yes	no	yes	No	yes	no	no	0	1	0
secondary	no	17	37	female	no	5.92	slaughter	no	beg_end_day	1	0	no	no	no	no	no	once_week	yes	No	yes	no	no	0	0	0
primary	no	12	64	male	no	5.92	trader	no	rarely	0	1	yes	yes	yes	yes	yes	no	yes	Yes	yes	no	no	0	1	0
secondary	no	11	26	male	no	6	slaughter	no	b4_task	1	0	yes	yes	yes	no	yes	no	yes	No	yes	no	no	1	1	1
primary	no	17	34	male	no	6	transporter	yes	b4_meals beg_end_day	2	0	no	no	no	no	no	no	yes	No	yes	no	daily	0	0	0
no_edu	no	11	37	male	no	6	transporter	yes	b4_task	1	0	yes	yes	yes	no	yes	no	yes	Yes	yes	no	no	0	0	0
no_edu	no	7	48	female	no	6	slaughter	yes	beg_end_day b4_meals b4_task	3	0	no	no	no	no	yes	no	yes	No	yes	yes	daily	0	1	0
no_edu	no	5	70	male	no	6	trader	no	b4_meals b4_task during_bath_breaks beg_end_day	4	1	no	no	no	no	no	no	yes	No	yes	no	daily	0	0	0
primary	no	15	27	female	no	6	trader	yes	b4_meals beg_end_day	2	0	no	no	no	no	no	no	yes	No	yes	no	daily	1	1	1
tertiary	yes	19	30	male	yes	6	other	yes	b4_task beg_end_day	2	0	no	no	no	no	no	no	yes	No	yes	no	no	0	1	0
primary	no	13	30	female	no	6.08	other	no	rarely	0	1	yes	yes	yes	yes	yes	no	yes	Yes	yes	yes	no	0	1	0
no_edu	no	9	36	female	no	6.08	trader	no	rarely	0	0	yes	yes	yes	yes	yes	no	yes	Yes	yes	no	no	0	1	0
no_edu	no	4	45	female	no	6.08	trader	no	rarely	0	1	yes	yes	yes	yes	yes	no	yes	Yes	yes	yes	no	1	1	1
no_edu	no	3	21	female	no	6.33	trader	no	b4_meals b4_task during_bath_breaks beg_end_day	4	1	no	no	no	no	no	no	yes	No	yes	no	no	1	1	1
secondary	yes	7	24	male	no	6.5	inspector	yes	b4_meals beg_end_day	2	1	no	no	no	no	no	no	yes	No	yes	no	daily	1	0	0
no_edu	no	14	50	female	no	7	trader	yes	b4_task	1	1	yes	yes	no	yes	yes	no	yes	No	yes	no	no	0	0	0
no_edu	no	19	23	female	no	7	trader	no	b4_task	1	0	no	no	no	no	no	no	yes	No	yes	no	no	0	1	0
tertiary	no	17	30	male	no	7	trader	yes	b4_task	1	0	no	no	no	no	no	no	yes	No	yes	yes	daily	0	1	0
primary	no	15	31	male	no	7	inspector	yes	b4_task	1	0	yes	yes	no	yes	yes	daily	yes	No	yes	yes	no	0	0	0
primary	no	7	32	female	no	7	transporter	yes	b4_task	1	1	no	no	yes	no	no	no	yes	No	yes	no	no	0	0	0
no_edu	no	3	40	female	no	7	transporter	yes	b4_task beg_end_day	2	0	yes	yes	yes	no	no	no	yes	No	yes	no	daily	0	0	0
primary	no	7	24	female	no	7	slaughter	yes	b4_task	1	1	no	no	no	no	no	no	yes	No	yes	no	once_week	0	0	0
no_edu	no	16	35	male	no	7	slaughter	yes	b4_meals beg_end_day	2	0	no	no	no	no	no	no	yes	No	yes	no	daily	1	1	1
primary	no	15	24	female	no	7	slaughter	yes	b4_task	1	1	no	no	no	no	no	no	yes	No	yes	no	daily	0	0	0
primary	no	16	34	female	no	7	slaughter	yes	b4_task	1	1	no	no	no	no	no	no	yes	No	yes	no	daily	0	0	0
no_edu	no	14	50	female	no	7	slaughter	yes	b4_meals beg_end_day	2	0	no	no	no	no	no	no	yes	No	yes	no	no	0	0	0
primary	yes	7	39	female	yes	7.08	slaughter	yes	b4_task	1	0	yes	yes	yes	yes	yes	no	yes	No	yes	no	no	0	0	0
secondary	no	7	33	male	no	7.08	other	yes	b4_meals beg_end_day	2	0	yes	yes	yes	yes	yes	no	yes	No	yes	yes	no	0	0	0
secondary	yes	7	64	male	yes	7.17	slaughter	yes	beg_end_day b4_meals	2	0	yes	no	yes	yes	yes	no	yes	No	yes	no	no	0	0	0
no_edu	no	9	28	female	no	7.17	trader	no	rarely	0	1	yes	yes	yes	yes	yes	no	yes	Yes	yes	yes	no	0	0	0
no_edu	no	7	55	male	no	7.25	transporter	no	rarely	0	0	no	no	no	no	no	no	yes	No	yes	yes	no	0	1	0
primary	yes	7	45	male	no	7.25	slaughter	yes	b4_meals beg_end_day b4_task during_bath_breaks	4	0	yes	yes	no	yes	yes	no	yes	No	yes	no	no	0	0	0
secondary	no	1	26	male	no	7.42	inspector	no	rarely	0	1	yes	yes	yes	yes	yes	no	yes	Yes	yes	no	no	0	1	0
primary	no	9	43	male	no	7.42	slaughter	no	rarely	0	0	no	no	no	no	no	no	no		no	no	no	0	1	0
no_edu	no	19	46	female	no	8	trader	yes	b4_meals b4_task beg_end_day	3	0	no	no	no	no	no	no	yes	No	yes	no	no	0	0	0
no_edu	no	15	40	female	no	8	slaughter	no	b4_meals beg_end_day b4_task	3	0	no	no	no	no	no	no	yes	No	yes	no	no	0	0	0
primary	yes	7	52	male	yes	8.08	slaughter	no	rarely	0	0	no	no	no	no	no	no	yes	No	yes	yes	no	0	0	0
no_edu	no	9	72	female	no	8.08	trader	no	rarely	0	1	yes	yes	yes	yes	yes	no	yes	Yes	yes	yes	no	1	0	0
no_edu	no	6	63	male	no	8.08	trader	no	rarely	0	1	yes	yes	yes	yes	yes	no	yes	Yes	yes	yes	no	0	1	0
primary	no	7	31	male	no	8.17	trader	yes	b4_task	1	1	no	no	no	no	no	no	yes	No	yes	no	no	0	0	0
primary	no	7	34	male	yes	8.17	transporter	no	rarely	0	1	no	no	no	no	no	no	yes	No	yes	no	no	0	0	0
secondary	no	7	36	male	yes	8.17	other	no	b4_task	1	1	no	no	no	no	no	no	yes	No	yes	no	no	0	1	0
secondary	no	15	39	male	no	8.58	transporter	no	rarely	0	0	no	no	no	no	no	no	yes	No	yes	no	daily	1	1	1
primary	no	8	32	male	no	9.08	slaughter	yes	b4_meals b4_task beg_end_day	3	1	no	no	no	no	no	no	yes	No	yes	no	daily	0	0	0
no_edu	no	14	45	male	no	10	slaughter	yes	b4_task beg_end_day	2	0	no	no	no	no	no	no	yes	No	yes	no	no	1	1	1
no_edu	no	3	70	male	no	10	transporter	yes	b4_meals beg_end_day	2	0	no	no	no	no	no	no	yes	No	yes	no	daily	0	1	0
no_edu	no	3	31	female	no	10	trader	no	b4_meals b4_task during_bath_breaks beg_end_day	4	1	no	no	no	no	no	no	yes	No	yes	no	no	0	0	0
primary	no	15	35	female	no	10	transporter	yes	b4_task	1	0	no	no	no	no	no	no	yes	No	yes	no	no	0	1	0
primary	no	15	21	male	no	10	slaughter	no	b4_meals during_bath_breaks beg_end_day	3	0	no	no	no	no	no	no	yes	No	yes	no	no	0	0	0
no_edu	no	15	28	male	no	10	trader	yes	b4_task beg_end_day	2	0	no	no	no	no	no	no	yes	No	yes	no	daily	0	1	0
secondary	no	8	33	male	no	10	slaughter	no	b4_task	1	0	no	no	no	no	no	no	yes	No	yes	no	no	0	0	0
primary	no	7	48	female	no	10.08	inspector	no	rarely	0	0	no	no	no	no	no	once_week	yes	No	yes	no	no	1	0	0
secondary	yes	7	34	male	yes	10.08	slaughter	no	beg_end_day b4_task	2	0	no	no	no	no	no	once_week	yes	No	yes	no	no	1	1	1
no_edu	no	7	32	male	no	10.08	other	no	beg_end_day	1	0	no	no	no	no	no	once_week	yes	No	yes	no	daily	0	0	0
secondary	no	7	35	male	no	10.08	slaughter	yes	beg_end_day b4_task	2	0	no	no	yes	yes	yes	no	yes	No	yes	yes	no	0	0	0
no_edu	no	7	56	male	no	10.08	trader	no	b4_meals b4_task during_bath_breaks	3	0	yes	yes	yes	yes	yes	no	yes	No	yes	yes	no	0	0	0
no_edu	no	2	30	female	no	10.08	transporter	no	rarely	0	1	no	no	no	no	no	no	yes	No	yes	no	daily	0	0	0
no_edu	no	7	46	male	no	10.08	trader	no	b4_task	1	1	no	no	no	no	no	daily	yes	No	yes	no	no	1	1	1
primary	no	8	34	female	no	10.08	slaughter	no	b4_meals during_bath_breaks beg_end_day	3	1	no	no	no	no	no	no	yes	No	yes	no	no	0	0	0
secondary	no	7	31	male	no	10.08	trader	no	b4_task	1	1	yes	yes	yes	yes	no	no	yes	No	yes	no	no	0	0	0
primary	yes	7	33	male	yes	10.08	slaughter	yes	b4_task b4_meals beg_end_day during_bath_breaks	4	0	no	no	no	no	no	no	yes	No	yes	yes	no	0	0	0
primary	no	7	31	male	no	10.17	transporter	no	b4_meals beg_end_day	2	0	yes	yes	yes	yes	yes	no	yes	No	yes	no	no	0	0	0
primary	no	7	42	male	no	10.17	slaughter	yes	b4_task	1	1	no	no	no	no	no	no	yes	No	no	no	no	0	0	0
no_edu	no	1	37	male	no	10.17	trader	no	rarely	0	1	yes	yes	yes	yes	yes	no	yes	Yes	yes	no	no	0	0	0
no_edu	no	4	54	female	no	10.17	trader	no	rarely	0	1	yes	yes	yes	yes	yes	no	yes	Yes	yes	yes	no	0	1	0
no_edu	no	17	30	male	no	10.25	trader	yes	b4_meals beg_end_day	2	0	no	no	no	no	no	once_week	yes	No	yes	no	no	0	1	0
primary	no	17	32	female	no	10.42	slaughter	no	b4_task	1	0	no	no	no	no	no	no	yes	No	yes	no	no	1	0	0
no_edu	yes	7	48	female	no	10.42	slaughter	no	rarely	0	1	no	no	yes	no	no	no	yes	No	yes	no	no	0	0	0
primary	no	7	30	female	no	10.5	slaughter	yes	b4_meals	1	0	yes	yes	yes	yes	yes	no	yes	No	yes	no	no	0	1	0
primary	no	7	32	male	no	10.5	slaughter	no	b4_task	1	0	yes	yes	yes	yes	yes	once_week	yes	No	yes	no	no_longer	0	1	0
no_edu	no	11	34	female	no	10.67	other	yes	b4_task	1	0	no	no	no	no	no	once_week	yes	No	yes	no	no	1	1	1
no_edu	no	15	35	female	no	10.67	trader	no	b4_meals b4_task during_bath_breaks beg_end_day	4	1	no	no	no	no	no	no	yes	No	yes	no	no	1	1	1
tertiary	yes	17	35	male	yes	10.75	slaughter	yes	b4_meals b4_task beg_end_day	3	1	no	no	no	no	yes	no	yes	No	yes	yes	no	0	0	0
primary	yes	7	38	female	no	10.83	other	no	b4_meals during_bath_breaks	2	0	no	no	no	no	no	no	yes	No	yes	no	no	0	1	0
secondary	no	7	35	male	no	11.08	slaughter	no	b4_meals during_bath_breaks beg_end_day	3	1	no	no	no	no	no	no	yes	No	yes	yes	no	0	0	0
secondary	yes	17	40	male	no	11.67	slaughter	yes	b4_task beg_end_day	2	0	no	no	no	no	no	once_week	yes	Yes	yes	no	no	0	0	0
primary	yes	7	30	male	yes	12	slaughter	yes	b4_task beg_end_day	2	1	no	yes	yes	yes	yes	no	yes	No	yes	no	no	0	1	0
primary	no	7	52	male	no	12.08	transporter	no	b4_meals beg_end_day b4_task	3	1	yes	yes	yes	yes	yes	no	yes	No	yes	no	no	0	1	0
no_edu	no	12	69	male	no	12.42	trader	no	rarely	0	1	yes	yes	yes	yes	yes	no	yes	Yes	yes	yes	no	0	0	0
primary	no	2	32	male	no	14.42	trader	no	beg_end_day	1	0	no	no	no	no	no	no	yes	No	yes	no	no	0	0	0
no_edu	yes	14	60	male	no	15	slaughter	yes	b4_meals beg_end_day	2	0	yes	yes	yes	yes	yes	no	yes	No	yes	yes	no	0	0	0
primary	no	7	45	male	no	15	slaughter	yes	beg_end_day	1	0	no	no	no	no	no	daily	yes	No	yes	no	no	0	1	0
no_edu	yes	7	37	male	no	15	slaughter	no	b4_meals beg_end_day	2	0	no	no	no	no	no	once_week	yes	No	yes	no	no	0	0	0
no_edu	no	2	58	female	no	15	slaughter	yes	b4_task b4_meals beg_end_day	3	1	yes	yes	yes	no	no	no	yes	No	yes	no	no	0	0	0
no_edu	no	3	75	male	no	15	trader	no	b4_task	1	0	no	no	no	no	no	once_week	yes	No	yes	no	no	0	1	0
secondary	no	11	41	male	no	15	slaughter	yes	b4_meals beg_end_day b4_task	3	1	yes	yes	yes	no	no	once_week	yes	No	yes	no	no	0	1	0
no_edu	no	7	26	male	no	15	slaughter	yes	b4_task	1	1	no	no	no	no	no	no	yes	No	yes	no	no	1	0	0
tertiary	yes	7	55	female	yes	15	slaughter	yes	b4_task	1	0	no	no	no	no	no	no	yes	No	yes	no	no	0	1	0
primary	no	7	47	male	no	15.08	slaughter	yes	b4_meals beg_end_day	2	1	yes	yes	yes	yes	yes	no	yes	No	yes	no	no	0	0	0
no_edu	yes	7	40	male	yes	15.08	transporter	yes	beg_end_day	1	0	yes	yes	yes	yes	yes	no	yes	No	yes	no	no	0	1	0
no_edu	yes	7	40	male	yes	15.17	transporter	no	rarely	0	0	no	no	no	no	no	daily	yes	No	yes	no	daily	0	0	0
secondary	no	7	37	male	no	15.17	slaughter	no	b4_task beg_end_day	2	0	yes	yes	yes	yes	yes	no	yes	Yes	yes	yes	no	1	1	1
secondary	no	7	45	male	no	15.5	slaughter	yes	b4_meals b4_task beg_end_day	3	1	yes	yes	yes	yes	yes	no	yes	No	yes	no	no	0	0	0
primary	yes	7	24	male	no	15.5	slaughter	yes	beg_end_day	1	0	no	yes	yes	no	yes	no	yes	Yes	yes	yes	no	0	0	0
no_edu	no	7	46	female	no	15.67	transporter	no	rarely	0	1	no	no	no	no	no	no	yes	No	yes	no	no	1	1	1
primary	yes	7	36	male	yes	16	trader	no	b4_task	1	1	no	no	no	no	no	no	yes	No	yes	no	no	1	0	0
no_edu	no	16	63	male	no	16	trader	no	b4_task	1	0	no	no	yes	yes	yes	no	yes	No	yes	no	daily	0	1	0
no_edu	no	19	60	female	no	16	slaughter	yes	b4_task	1	0	no	no	no	no	yes	no	yes	No	yes	no	daily	0	0	0
secondary	no	7	49	female	no	16.08	slaughter	no	rarely	0	0	no	no	no	no	no	no	yes	No	yes	no	no	0	0	0
primary	no	14	58	male	no	17	trader	yes	b4_task b4_meals during_bath_breaks	3	1	yes	yes	no	yes	yes	no	yes	Yes	yes	no	no	0	1	0
no_edu	no	14	52	female	no	17	trader	yes	b4_task beg_end_day	2	1	no	no	no	no	no	no	yes	No	yes	no	no	0	0	0
primary	yes	7	34	male	yes	17.25	slaughter	yes	b4_task beg_end_day	2	0	no	no	no	no	no	no	yes	No	yes	no	no	1	1	1
no_edu	yes	2	55	female	yes	20	trader	no	b4_meals b4_task during_bath_breaks beg_end_day	4	1	yes	yes	yes	yes	no	no	yes	No	yes	no	no	0	1	0
no_edu	yes	5	70	male	no	20	transporter	yes	beg_end_day b4_task b4_meals	3	0	yes	yes	yes	no	no	no	yes	No	yes	no	no	1	0	0
primary	yes	5	56	male	no	20	trader	no	b4_meals b4_task during_bath_breaks beg_end_day	4	1	no	yes	yes	yes	yes	no	yes	No	yes	no	no	0	0	0
no_edu	no	3	65	female	no	20	slaughter	yes	beg_end_day b4_task	2	1	no	no	no	no	no	no	yes	No	yes	no	no	0	1	0
tertiary	yes	5	63	male	yes	20	slaughter	yes	b4_task	1	0	no	no	no	no	no	no	yes	No	yes	no	daily	0	0	0
no_edu	yes	14	50	female	no	20	trader	no	b4_task	1	1	no	no	yes	no	no	no	yes	No	yes	no	once_week	0	1	0
no_edu	no	15	35	male	no	20	trader	no	b4_meals beg_end_day	2	1	no	no	no	no	no	no	yes	No	yes	no	no	0	0	0
tertiary	no	15	52	male	no	20	transporter	yes	beg_end_day	1	1	yes	yes	yes	yes	yes	daily	yes	No	yes	no	no	0	0	0
primary	no	15	62	male	no	20	transporter	no	b4_task	1	0	no	no	no	no	no	no	yes	No	yes	no	no	0	1	0
no_edu	no	5	60	female	no	20	slaughter	yes	b4_task	1	1	no	no	no	no	no	no	yes	No	yes	no	daily	0	0	0
no_edu	yes	7	60	female	yes	20	inspector	yes	during_bath_breaks beg_end_day	2	0	yes	yes	no	no	no	no	yes	No	yes	no	no	0	0	0
no_edu	no	7	45	female	no	20	slaughter	yes	beg_end_day	1	0	no	no	yes	yes	yes	no	yes	No	yes	no	no	0	0	0
no_edu	yes	14	54	female	no	20	trader	yes	b4_meals b4_task beg_end_day during_bath_breaks	4	1	no	no	no	no	no	no	yes	No	yes	no	no	1	0	0
no_edu	no	5	54	male	no	20	trader	yes	b4_meals beg_end_day b4_task	3	0	yes	yes	yes	yes	yes	no	yes	No	yes	yes	daily	0	0	0
no_edu	no	7	45	male	no	20.08	slaughter	yes	b4_meals beg_end_day during_bath_breaks	3	0	no	no	no	no	no	no	yes	No	yes	no	once_month	0	0	0
no_edu	no	7	45	female	no	20.08	trader	no	b4_task	1	0	no	no	yes	no	no	no	yes	No	yes	no	daily	0	0	0
no_edu	no	7	38	male	no	20.17	slaughter	yes	b4_task	1	0	yes	yes	yes	yes	no	no	yes	No	yes	no	daily	0	0	0
no_edu	no	12	75	male	no	20.17	trader	no	rarely	0	1	yes	yes	yes	yes	yes	no	yes	Yes	yes	no	no	1	0	0
no_edu	no	8	42	male	no	21.25	slaughter	no	rarely	0	1	no	no	no	no	no	no	yes	No	yes	no	daily	1	0	0
secondary	no	7	50	male	no	21.42	slaughter	yes	b4_task	1	0	no	no	no	no	no	no	yes	No	yes	yes	no	0	0	0
tertiary	yes	7	58	male	yes	23	transporter	yes	b4_meals beg_end_day	2	0	no	no	no	no	no	no	yes	No	yes	no	no	0	1	0
primary	yes	7	23	male	yes	23.17	trader	yes	b4_task beg_end_day	2	1	no	no	no	no	no	daily	yes	No	yes	no	no	0	0	0
no_edu	yes	7	70	female	no	23.17	transporter	no	rarely	0	0	no	no	no	no	no	no	yes	No	yes	no	no	0	0	0
primary	yes	7	53	female	no	23.42	other	no	b4_meals beg_end_day during_bath_breaks	3	0	no	no	no	no	no	no	yes	No	yes	no	no	0	1	0
no_edu	no	7	52	male	no	25.17	transporter	yes	b4_task	1	0	yes	yes	yes	no	no	no	yes	No	yes	no	no	0	0	0
no_edu	yes	7	45	female	yes	25.17	slaughter	yes	b4_task	1	1	yes	no	no	yes	yes	no	yes	No	yes	yes	no	0	0	0
primary	no	7	40	male	no	25.25	trader	yes	b4_task	1	1	no	no	no	no	no	no	yes	No	yes	yes	no	0	0	0
tertiary	yes	15	68	male	yes	26	slaughter	yes	b4_meals beg_end_day b4_task	3	0	yes	yes	yes	yes	yes	no	yes	No	yes	no	no	0	1	0
no_edu	no	19	60	male	no	30	slaughter	yes	b4_task beg_end_day during_bath_breaks b4_meals	4	0	yes	no	yes	yes	yes	no	yes	No	yes	no	no	0	1	0
no_edu	no	19	58	male	no	30	transporter	yes	b4_meals beg_end_day	2	0	no	no	no	no	no	daily	yes	No	yes	no	no	0	0	0
no_edu	no	15	51	female	no	30	slaughter	yes	b4_task beg_end_day	2	0	no	no	no	no	no	no	yes	No	yes	yes	no	0	0	0
no_edu	no	15	66	male	no	30	slaughter	yes	b4_meals beg_end_day	2	0	no	no	no	no	no	no_longer	yes	No	yes	no	daily	0	0	0
no_edu	yes	5	65	male	no	30	slaughter	yes	b4_meals beg_end_day	2	0	yes	yes	yes	yes	no	no	yes	No	yes	no	daily	0	1	0
no_edu	no	5	63	male	no	30	slaughter	yes	b4_task	1	1	no	no	no	no	no	daily	yes	No	yes	yes	no	0	1	0
no_edu	no	14	50	male	no	30	transporter	yes	b4_task	1	0	no	no	no	no	no	no	yes	No	yes	no	no	0	0	0
primary	yes	7	48	female	yes	30.08	slaughter	yes	beg_end_day	1	0	yes	yes	yes	yes	yes	no	yes	No	yes	no	no	1	1	1
primary	no	7	60	male	no	30.08	trader	no	b4_meals b4_task during_bath_breaks	3	0	no	no	no	no	no	no	yes	No	yes	yes	no	0	0	0
primary	yes	7	42	male	yes	30.08	trader	yes	b4_meals beg_end_day b4_task during_bath_breaks	4	0	yes	yes	yes	yes	yes	no	yes	No	yes	yes	daily	0	1	0
primary	no	7	43	male	no	30.08	transporter	yes	b4_meals beg_end_day	2	0	no	no	no	no	no	no	yes	No	yes	yes	no	0	0	0
no_edu	no	4	71	male	no	30.42	slaughter	no	rarely	0	0	no	no	no	no	no	no	no		no	no	no	1	1	1
tertiary	yes	7	59	female	yes	32	slaughter	yes	b4_task	1	1	no	no	no	no	no	no	yes	No	yes	yes	daily	1	1	1
tertiary	yes	14	57	male	yes	33	slaughter	yes	b4_meals beg_end_day	2	1	no	no	no	no	no	daily	yes	No	yes	no	no	0	1	0
primary	no	3	67	male	no	40	inspector	no	b4_meals b4_task during_bath_breaks beg_end_day	4	0	no	no	no	no	no	no	yes	No	yes	no	no	0	0	0
no_edu	no	3	71	male	no	40	slaughter	yes	beg_end_day b4_meals	2	1	no	yes	yes	yes	yes	once_week	yes	No	yes	no	no	0	0	0
no_edu	no	5	60	female	no	40	slaughter	yes	b4_task beg_end_day	2	0	yes	yes	yes	no	yes	no	yes	No	yes	no	no	0	0	0
no_edu	no	14	70	male	no	40	slaughter	yes	b4_meals b4_task beg_end_day	3	0	yes	yes	yes	yes	yes	no	yes	No	yes	no	no	0	1	0
no_edu	no	15	60	female	no	40	transporter	no	rarely	0	0	no	no	no	no	no	daily	yes	No	yes	no	no	0	0	0
no_edu	yes	5	72	male	no	40	slaughter	yes	b4_meals b4_task beg_end_day	3	0	no	no	no	no	no	no	yes	No	yes	no	no	0	0	0
no_edu	yes	7	70	male	yes	40.08	slaughter	yes	b4_meals	1	1	no	no	no	no	no	daily	no	No	yes	no	no	0	1	0
primary	yes	7	66	male	yes	40.25	trader	no	b4_task	1	1	no	no	no	no	no	no	yes	No	yes	yes	no	1	1	1
primary	no	15	57	male	no	42	slaughter	yes	beg_end_day b4_task	2	0	no	no	no	no	no	once_week	yes	No	yes	no	no	1	1	1
primary	no	8	70	male	no	50.08	slaughter	no	b4_meals b4_task beg_end_day	3	0	no	no	no	no	no	daily	yes	No	yes	no	no	0	1	0
